# Supplementary material for: Beyond Microbiological Analysis: The Essential Role of Risk Assessment in Travel-Associated Legionnaires’ Disease Outbreak Investigations
Source: Pathogens. 2025 Oct 20;14(10):1059. doi: 10.3390/pathogens14101059 (PMC12567099; doi:10.3390/pathogens14101059)
Supplement: Supplementary file 1 [file pathogens-14-01059-s001.zip]

Archive with 1 entries (1 files):
- pathogens-3907587-supplementary.pdf
